# Supplementary material for: Homozygous missense WIPI2 variants cause a congenital disorder of autophagy with neurodevelopmental impairments of variable clinical severity and disease course
Source: Brain Commun. 2021 Sep 3;3(3):fcab183. doi: 10.1093/braincomms/fcab183 (PMC8453401; doi:10.1093/braincomms/fcab183)
Supplement: fcab183_Supplementary_Data [file fcab183_Supplementary_Data.zip]

Archive with 6 entries (6 files):
- Supplementary Video 1.mp4
- Supplementary Video 2.mp4
- Supplementary Video 3.mp4
- Supplementary Video 4.mp4
- Supplementary Figure.pdf
- Supplementary Material.docx
